# Supplementary material for: Predicting Current Potential Distribution and the Range Dynamics of Pomacea canaliculata in China under Global Climate Change
Source: Biology (Basel). 2022 Jan 10;11(1):110. doi: 10.3390/biology11010110 (PMC8772860; doi:10.3390/biology11010110)
Supplement: Supplementary file 1 [file biology-11-00110-s001.zip]

Archive with 1 entries (1 files):
- biology-1502694-supplementary.xlsx
