# Supplementary material for: Predicting Current Potential Distribution and the Range Dynamics of Pomacea canaliculata in China under Global Climate Change
Source: Biology (Basel). 2022 Jan 10;11(1):110. doi: 10.3390/biology11010110 (PMC8772860; doi:10.3390/biology11010110)
Supplement: Supplementary file 1 [file biology-11-00110-s001.zip › biology-1502694-supplementary.xlsx]

## Sheet: S1
	bio12	bio18	bio19	bio4	bio8	prec3	prec5	prec6	elev	tmin1	tmax11
bio12	1
bio18	0.648888	1
bio19	0.544596	-0.14331	1
bio4	-0.345805	0.0676956	-0.446053	1
bio8	0.420655	0.524796	-0.00169047	-0.13754	1
prec3	0.575267	0.0292276	0.588495	-0.513561	0.0267817	1
prec5	0.836843	0.722481	0.316249	-0.240786	0.486337	0.328807	1
prec6	0.662497	0.855893	0.048211	-0.00202052	0.52705	-0.0336592	0.858685	1
elev	-0.017282	-0.0278641	-0.0833761	-0.0241157	-0.262775	0.0791929	-0.0714545	-0.110813	1
tmin1	0.268846	-0.10627	0.364202	-0.919727	0.180114	0.462179	0.205451	-0.0284336	-0.0901469	1
tmax11	0.198295	-0.116055	0.313123	-0.906655	0.284785	0.378297	0.16638	-0.0223943	-0.105299	0.948149	1

## Sheet: S2
species	Longitude	Latitude		Basis of record
Pomacea canaliculata	-76.4792	-0.479167		·Human observation · Material sample
Pomacea canaliculata	-77.9792	-1.47917		Has coordinate
Pomacea canaliculata	124.271	-10.1458		TRUE
Pomacea canaliculata	-71.3958	-11.8958		Has geospatial issue
Pomacea canaliculata	-69.0625	-12.5208		FALSE
Pomacea canaliculata	-38.3958	-12.9792		Occurrence status
Pomacea canaliculata	-47.8958	-15.7292		present
Pomacea canaliculata	-47.8542	-15.7708		Scientific name
Pomacea canaliculata	-79.6458	-2.27083		Pomacea canaliculata (Lamarck, 1822)
Pomacea canaliculata	-54.7292	-2.39583
Pomacea canaliculata	-54.7292	-2.4375
Pomacea canaliculata	-54.7708	-2.4375
Pomacea canaliculata	-79.6458	-2.4375
Pomacea canaliculata	-57.9375	-20.8125
Pomacea canaliculata	-57.9792	-21.8542
Pomacea canaliculata	-47.0208	-22.8958
Pomacea canaliculata	-43.2292	-22.9792
Pomacea canaliculata	-46.7292	-23.7292
Pomacea canaliculata	-65.2708	-24.3958
Pomacea canaliculata	-65.3958	-24.6458
Pomacea canaliculata	-49.0208	-25.4792
Pomacea canaliculata	-54.1875	-25.8542
Pomacea canaliculata	-56.2708	-26.6042
Pomacea canaliculata	-49.0625	-26.9375
Pomacea canaliculata	-49.5208	-27.1458
Pomacea canaliculata	-58.9792	-27.3958
Pomacea canaliculata	-38.4792	-3.72917
Pomacea canaliculata	-73.3125	-3.8125
Pomacea canaliculata	-55.3958	-31.3542
Pomacea canaliculata	-68.7292	-31.5625
Pomacea canaliculata	-60.7292	-31.6458
Pomacea canaliculata	-60.7708	-31.6458
Pomacea canaliculata	-60.8542	-31.7292
Pomacea canaliculata	-64.5625	-31.8125
Pomacea canaliculata	-64.4375	-31.8542
Pomacea canaliculata	-60.6458	-31.8958
Pomacea canaliculata	-58.4375	-32.1458
Pomacea canaliculata	-55.9375	-32.2292
Pomacea canaliculata	-58.0625	-32.5208
Pomacea canaliculata	-68.6042	-32.8542
Pomacea canaliculata	-60.7708	-32.9375
Pomacea canaliculata	-57.1875	-33.1458
Pomacea canaliculata	-58.3542	-33.1458
Pomacea canaliculata	-70.6042	-33.3958
Pomacea canaliculata	-59.8125	-33.6042
Pomacea canaliculata	-58.6458	-33.7292
Pomacea canaliculata	-53.6042	-34.0208
Pomacea canaliculata	-58.6875	-34.1875
Pomacea canaliculata	-58.6458	-34.2292
Pomacea canaliculata	-58.5625	-34.3958
Pomacea canaliculata	-58.8958	-34.3958
Pomacea canaliculata	-53.8542	-34.4375
Pomacea canaliculata	-57.8542	-34.4375
Pomacea canaliculata	-58.4792	-34.4792
Pomacea canaliculata	-58.7708	-34.4792
Pomacea canaliculata	-58.4375	-34.5625
Pomacea canaliculata	-58.3542	-34.6042
Pomacea canaliculata	-58.3125	-34.6458
Pomacea canaliculata	-58.8542	-34.6458
Pomacea canaliculata	-58.4375	-34.6875
Pomacea canaliculata	-58.6458	-34.6875
Pomacea canaliculata	-58.8542	-34.6875
Pomacea canaliculata	-58.3958	-34.7708
Pomacea canaliculata	-55.0625	-34.8125
Pomacea canaliculata	-56.0208	-34.8542
Pomacea canaliculata	-56.1042	-34.8958
Pomacea canaliculata	-57.9375	-34.8958
Pomacea canaliculata	-57.9375	-34.9375
Pomacea canaliculata	-59.1042	-35.1875
Pomacea canaliculata	-57.2292	-35.2708
Pomacea canaliculata	-57.1458	-35.3958
Pomacea canaliculata	-57.3542	-35.3958
Pomacea canaliculata	-63.6875	-35.6875
Pomacea canaliculata	-62.7292	-35.9792
Pomacea canaliculata	-56.9375	-36.6458
Pomacea canaliculata	-57.7292	-37.9375
Pomacea canaliculata	-57.5208	-38.0625
Pomacea canaliculata	-57.8125	-38.2708
Pomacea canaliculata	106.812	-6.35417
Pomacea canaliculata	108.562	-6.72917
Pomacea canaliculata	111.104	-6.8125
Pomacea canaliculata	108.188	-7.35417
Pomacea canaliculata	108.188	-7.39583
Pomacea canaliculata	-38.4792	-7.52083
Pomacea canaliculata	110.396	-7.60417
Pomacea canaliculata	109.979	-7.6875
Pomacea canaliculata	110.354	-7.72917
Pomacea canaliculata	110.354	-7.9375
Pomacea canaliculata	-35.9792	-8.27083
Pomacea canaliculata	115.188	-8.3125
Pomacea canaliculata	115.146	-8.77083
Pomacea canaliculata	125.146	-9.4375
Pomacea canaliculata	103.938	1.35417
Pomacea canaliculata	103.854	1.39583
Pomacea canaliculata	103.729	1.4375
Pomacea canaliculata	98.9375	1.5625
Pomacea canaliculata	102.938	1.85417
Pomacea canaliculata	121.646	13.9792
Pomacea canaliculata	121.104	14.0208
Pomacea canaliculata	100.604	14.0625
Pomacea canaliculata	100.562	14.3542
Pomacea canaliculata	108.354	15.8958
Pomacea canaliculata	121.104	16.4375
Pomacea canaliculata	107.562	16.4792
Pomacea canaliculata	102.979	17.3542
Pomacea canaliculata	-92.9792	18.1875
Pomacea canaliculata	109.521	18.2708
Pomacea canaliculata	109.438	18.3125
Pomacea canaliculata	-70.2708	18.4375
Pomacea canaliculata	-99.1458	18.6458
Pomacea canaliculata	109.062	18.9792
Pomacea canaliculata	99.1458	18.9792
Pomacea canaliculata	108.729	19.0625
Pomacea canaliculata	101.688	2.9375
Pomacea canaliculata	101.688	2.97917
Pomacea canaliculata	110.229	20.0208
Pomacea canaliculata	105.938	20.2292
Pomacea canaliculata	-97.8542	20.7292
Pomacea canaliculata	102.104	20.7292
Pomacea canaliculata	-156.146	20.8542
Pomacea canaliculata	-156.688	20.9375
Pomacea canaliculata	-157.771	21.3958
Pomacea canaliculata	-157.938	21.6875
Pomacea canaliculata	-157.979	21.6875
Pomacea canaliculata	82.5625	21.6875
Pomacea canaliculata	-105.146	21.7708
Pomacea canaliculata	-159.438	21.8542
Pomacea canaliculata	-159.479	21.8958
Pomacea canaliculata	101.271	21.9375
Pomacea canaliculata	108.646	21.9375
Pomacea canaliculata	104.854	21.9792
Pomacea canaliculata	121.521	22.0625
Pomacea canaliculata	113.562	22.1458
Pomacea canaliculata	-159.479	22.1875
Pomacea canaliculata	113.979	22.2708
Pomacea canaliculata	114.146	22.3125
Pomacea canaliculata	114.021	22.4375
Pomacea canaliculata	114.062	22.4375
Pomacea canaliculata	114.104	22.4375
Pomacea canaliculata	114.146	22.4375
Pomacea canaliculata	114.021	22.4792
Pomacea canaliculata	114.062	22.4792
Pomacea canaliculata	114.104	22.4792
Pomacea canaliculata	113.979	22.5208
Pomacea canaliculata	114.062	22.5208
Pomacea canaliculata	114.104	22.5208
Pomacea canaliculata	114.146	22.5208
Pomacea canaliculata	114.229	22.5208
Pomacea canaliculata	113.938	22.5625
Pomacea canaliculata	120.354	22.5625
Pomacea canaliculata	120.271	22.6458
Pomacea canaliculata	120.354	22.6458
Pomacea canaliculata	114.062	22.6875
Pomacea canaliculata	120.312	22.6875
Pomacea canaliculata	121.062	22.6875
Pomacea canaliculata	120.271	22.8125
Pomacea canaliculata	120.312	22.8125
Pomacea canaliculata	113.479	22.8542
Pomacea canaliculata	120.521	22.8542
Pomacea canaliculata	113.896	22.8958
Pomacea canaliculata	120.188	22.9792
Pomacea canaliculata	113.354	23.0208
Pomacea canaliculata	120.188	23.0208
Pomacea canaliculata	120.146	23.0625
Pomacea canaliculata	120.229	23.0625
Pomacea canaliculata	120.104	23.1042
Pomacea canaliculata	120.312	23.1042
Pomacea canaliculata	120.354	23.1458
Pomacea canaliculata	120.271	23.1875
Pomacea canaliculata	120.354	23.2292
Pomacea canaliculata	121.271	23.3125
Pomacea canaliculata	120.479	23.3542
Pomacea canaliculata	120.312	23.4375
Pomacea canaliculata	120.479	23.4375
Pomacea canaliculata	120.188	23.4792
Pomacea canaliculata	120.271	23.4792
Pomacea canaliculata	120.354	23.4792
Pomacea canaliculata	120.438	23.4792
Pomacea canaliculata	120.479	23.4792
Pomacea canaliculata	120.521	23.4792
Pomacea canaliculata	116.438	23.5208
Pomacea canaliculata	120.146	23.5208
Pomacea canaliculata	120.229	23.5208
Pomacea canaliculata	120.562	23.5208
Pomacea canaliculata	116.438	23.5625
Pomacea canaliculata	120.271	23.5625
Pomacea canaliculata	120.229	23.6042
Pomacea canaliculata	120.271	23.6042
Pomacea canaliculata	120.438	23.6042
Pomacea canaliculata	120.479	23.6042
Pomacea canaliculata	120.604	23.6042
Pomacea canaliculata	120.146	23.6458
Pomacea canaliculata	120.271	23.6458
Pomacea canaliculata	120.312	23.6458
Pomacea canaliculata	120.396	23.6458
Pomacea canaliculata	120.479	23.6458
Pomacea canaliculata	120.521	23.6458
Pomacea canaliculata	120.604	23.6458
Pomacea canaliculata	120.354	23.6875
Pomacea canaliculata	120.438	23.6875
Pomacea canaliculata	120.479	23.6875
Pomacea canaliculata	120.521	23.6875
Pomacea canaliculata	120.562	23.6875
Pomacea canaliculata	121.438	23.6875
Pomacea canaliculata	120.312	23.7292
Pomacea canaliculata	120.354	23.7292
Pomacea canaliculata	120.396	23.7292
Pomacea canaliculata	120.438	23.7292
Pomacea canaliculata	120.521	23.7292
Pomacea canaliculata	120.604	23.7292
Pomacea canaliculata	120.271	23.7708
Pomacea canaliculata	120.396	23.7708
Pomacea canaliculata	120.479	23.7708
Pomacea canaliculata	120.354	23.8125
Pomacea canaliculata	120.438	23.8125
Pomacea canaliculata	120.479	23.8125
Pomacea canaliculata	120.521	23.8125
Pomacea canaliculata	120.812	23.8125
Pomacea canaliculata	120.479	23.8542
Pomacea canaliculata	120.688	23.8542
Pomacea canaliculata	121.062	23.8958
Pomacea canaliculata	121.521	23.8958
Pomacea canaliculata	121.562	23.8958
Pomacea canaliculata	120.646	23.9792
Pomacea canaliculata	120.562	24.0625
Pomacea canaliculata	120.688	24.1042
Pomacea canaliculata	120.604	24.1458
Pomacea canaliculata	120.646	24.1875
Pomacea canaliculata	120.771	24.1875
Pomacea canaliculata	120.562	24.2292
Pomacea canaliculata	118.396	24.4375
Pomacea canaliculata	121.854	24.6042
Pomacea canaliculata	121.771	24.6458
Pomacea canaliculata	121.812	24.6458
Pomacea canaliculata	121.146	24.6875
Pomacea canaliculata	121.729	24.6875
Pomacea canaliculata	121.812	24.6875
Pomacea canaliculata	110.562	24.7292
Pomacea canaliculata	121.688	24.7292
Pomacea canaliculata	121.729	24.7292
Pomacea canaliculata	121.812	24.7292
Pomacea canaliculata	120.979	24.8125
Pomacea canaliculata	121.062	24.8125
Pomacea canaliculata	121.188	24.9375
Pomacea canaliculata	121.562	24.9375
Pomacea canaliculata	121.438	24.9792
Pomacea canaliculata	121.229	25.0208
Pomacea canaliculata	121.562	25.0208
Pomacea canaliculata	121.938	25.0208
Pomacea canaliculata	121.188	25.0625
Pomacea canaliculata	121.479	25.0625
Pomacea canaliculata	110.771	25.1042
Pomacea canaliculata	121.438	25.1042
Pomacea canaliculata	121.479	25.1042
Pomacea canaliculata	121.438	25.1875
Pomacea canaliculata	121.479	25.1875
Pomacea canaliculata	121.521	25.1875
Pomacea canaliculata	121.521	25.2708
Pomacea canaliculata	127.854	26.4792
Pomacea canaliculata	-80.3125	26.5208
Pomacea canaliculata	106.688	26.6042
Pomacea canaliculata	-81.6458	26.7292
Pomacea canaliculata	-81.0625	27.8542
Pomacea canaliculata	-82.4375	27.9375
Pomacea canaliculata	112.562	28.3125
Pomacea canaliculata	-81.3125	28.5208
Pomacea canaliculata	113.354	28.5208
Pomacea canaliculata	-95.4792	29.2292
Pomacea canaliculata	-95.2708	29.3958
Pomacea canaliculata	-95.1042	29.5625
Pomacea canaliculata	-82.3125	29.6042
Pomacea canaliculata	-95.2708	29.6042
Pomacea canaliculata	-95.3542	29.6042
Pomacea canaliculata	-95.6458	29.6458
Pomacea canaliculata	-95.6875	29.7292
Pomacea canaliculata	105.812	29.7292
Pomacea canaliculata	-90.1042	29.7708
Pomacea canaliculata	-90.1458	29.8125
Pomacea canaliculata	-95.8125	29.8125
Pomacea canaliculata	-95.1458	29.8542
Pomacea canaliculata	-90.0625	29.9375
Pomacea canaliculata	-95.8125	29.9375
Pomacea canaliculata	-90.1042	29.9792
Pomacea canaliculata	101.729	3.02083
Pomacea canaliculata	101.604	3.10417
Pomacea canaliculata	101.646	3.10417
Pomacea canaliculata	101.729	3.10417
Pomacea canaliculata	98.7708	3.64583
Pomacea canaliculata	-76.2292	3.77083
Pomacea canaliculata	-90.1042	30.0208
Pomacea canaliculata	-91.1458	30.2708
Pomacea canaliculata	-90.9792	30.3542
Pomacea canaliculata	-91.0208	30.3542
Pomacea canaliculata	-91.1875	30.3958
Pomacea canaliculata	-91.1042	30.5208
Pomacea canaliculata	104.062	30.5625
Pomacea canaliculata	104.146	30.5625
Pomacea canaliculata	104.188	30.9792
Pomacea canaliculata	120.938	31.0208
Pomacea canaliculata	120.771	31.3542
Pomacea canaliculata	120.396	31.4375
Pomacea canaliculata	120.271	31.4792
Pomacea canaliculata	-64.7708	32.3125
Pomacea canaliculata	-114.812	32.4375
Pomacea canaliculata	-116.938	32.6458
Pomacea canaliculata	-114.438	32.7292
Pomacea canaliculata	-117.062	32.7292
Pomacea canaliculata	-117.021	32.7708
Pomacea canaliculata	-117.062	32.7708
Pomacea canaliculata	-117.021	32.8125
Pomacea canaliculata	-117.104	32.8958
Pomacea canaliculata	-117.104	32.9375
Pomacea canaliculata	-117.188	33.0208
Pomacea canaliculata	131.354	33.2708
Pomacea canaliculata	-111.896	33.3542
Pomacea canaliculata	-111.938	33.4375
Pomacea canaliculata	-112.062	33.4375
Pomacea canaliculata	-111.896	33.4792
Pomacea canaliculata	-112.104	33.4792
Pomacea canaliculata	130.104	33.4792
Pomacea canaliculata	-111.646	33.5625
Pomacea canaliculata	133.729	33.6042
Pomacea canaliculata	133.729	33.6458
Pomacea canaliculata	-118.312	33.7708
Pomacea canaliculata	-118.271	33.9375
Pomacea canaliculata	-118.062	34.0208
Pomacea canaliculata	-118.354	34.0208
Pomacea canaliculata	-118.271	34.0625
Pomacea canaliculata	134.271	34.1042
Pomacea canaliculata	-118.146	34.1458
Pomacea canaliculata	134.854	34.4792
Pomacea canaliculata	126.854	34.6458
Pomacea canaliculata	135.146	34.6458
Pomacea canaliculata	126.688	34.6875
Pomacea canaliculata	126.688	34.7292
Pomacea canaliculata	126.646	34.7708
Pomacea canaliculata	135.562	34.7708
Pomacea canaliculata	126.812	34.8125
Pomacea canaliculata	127.312	34.8125
Pomacea canaliculata	126.229	34.9375
Pomacea canaliculata	127.104	35.0208
Pomacea canaliculata	138.771	35.1458
Pomacea canaliculata	138.812	35.1458
Pomacea canaliculata	128.688	35.3125
Pomacea canaliculata	127.271	35.4792
Pomacea canaliculata	127.396	35.4792
Pomacea canaliculata	127.396	35.5208
Pomacea canaliculata	127.229	35.6042
Pomacea canaliculata	127.271	35.6042
Pomacea canaliculata	127.396	35.6042
Pomacea canaliculata	127.188	35.6458
Pomacea canaliculata	127.229	35.6458
Pomacea canaliculata	126.646	35.6875
Pomacea canaliculata	127.146	35.6875
Pomacea canaliculata	127.229	35.6875
Pomacea canaliculata	127.938	35.6875
Pomacea canaliculata	127.146	35.7292
Pomacea canaliculata	127.312	35.7292
Pomacea canaliculata	127.396	35.7292
Pomacea canaliculata	127.438	35.7292
Pomacea canaliculata	127.354	35.8125
Pomacea canaliculata	126.938	36.0208
Pomacea canaliculata	126.854	36.0625
Pomacea canaliculata	128.229	36.3542
Pomacea canaliculata	127.271	36.4792
Pomacea canaliculata	128.188	36.4792
Pomacea canaliculata	128.271	36.4792
Pomacea canaliculata	128.312	36.5625
Pomacea canaliculata	127.521	36.6042
Pomacea canaliculata	127.562	36.6042
Pomacea canaliculata	127.688	36.6042
Pomacea canaliculata	127.438	36.6875
Pomacea canaliculata	127.521	36.6875
Pomacea canaliculata	126.354	36.7292
Pomacea canaliculata	126.854	36.7292
Pomacea canaliculata	127.354	36.7292
Pomacea canaliculata	127.562	36.7292
Pomacea canaliculata	127.729	36.7292
Pomacea canaliculata	127.854	36.8542
Pomacea canaliculata	-119.771	36.8958
Pomacea canaliculata	126.938	36.8958
Pomacea canaliculata	127.062	36.8958
Pomacea canaliculata	127.312	36.8958
Pomacea canaliculata	127.896	36.8958
Pomacea canaliculata	127.646	36.9375
Pomacea canaliculata	127.521	36.9792
Pomacea canaliculata	128.854	36.9792
Pomacea canaliculata	127.896	37.0625
Pomacea canaliculata	127.688	37.2292
Pomacea canaliculata	126.812	37.3958
Pomacea canaliculata	128.438	37.4792
Pomacea canaliculata	126.812	37.5625
Pomacea canaliculata	126.312	37.6875
Pomacea canaliculata	126.688	37.7708
Pomacea canaliculata	128.312	37.9792
Pomacea canaliculata	127.021	38.0208
Pomacea canaliculata	128.604	38.1875
Pomacea canaliculata	128.396	38.5625
Pomacea canaliculata	0.6875	40.7292
Pomacea canaliculata	125.521	7.10417
Pomacea canaliculata	125.562	7.10417
Pomacea canaliculata	125.688	7.27083
Pomacea canaliculata	106.604	8.6875
Pomacea canaliculata	76.3125	9.72917
Pomacea canaliculata	100.021	9.77083

## Sheet: S3
Model	Mean_AUC_ratio	pval_pROC	Omission_rate_at_5%	AICc	delta_AICc	W_AICc	num_parameters
M_0.5_F_l_Set_1	1.48887	0	0.0891089	11739.6	900.985	9.13775e-199	7
M_0.5_F_q_Set_1	1.35813	0	0.0792079	12135.3	1296.69	1.08874e-284	7
M_0.5_F_p_Set_1	1.46662	0	0.039604	11560.4	721.725	7.76802e-160	17
M_0.5_F_t_Set_1	1.8193	0	0.0693069	10866.4	27.7453	3.87068e-09	120
M_0.5_F_h_Set_1	1.81415	0	0.0891089	11070.4	231.785	1.91835e-53	119
M_0.5_F_lq_Set_1	1.77631	0	0.049505	11072.4	233.727	7.29649e-54	10
M_0.5_F_lp_Set_1	1.71112	0	0.0594059	11115.5	276.818	3.21917e-63	21
M_0.5_F_lt_Set_1	1.82461	0	0.0693069	10868.2	29.5502	1.59608e-09	121
M_0.5_F_lh_Set_1	1.81479	0	0.0891089	11110.9	272.27	3.15382e-62	130
M_0.5_F_qp_Set_1	1.62297	0	0.049505	11290.8	452.168	2.73143e-101	20
M_0.5_F_qt_Set_1	1.82444	0	0.0693069	10866.4	27.7453	3.985e-09	120
M_0.5_F_qh_Set_1	1.8214	0	0.0891089	11078.1	239.459	4.25819e-55	123
M_0.5_F_pt_Set_1	1.82614	0	0.0792079	10880.8	42.1561	2.98435e-12	125
M_0.5_F_ph_Set_1	1.82858	0	0.0693069	11047.1	208.452	2.32284e-48	125
M_0.5_F_th_Set_1	1.82698	0	0.0792079	10920.7	82.0528	6.53304e-21	134
M_0.5_F_lqp_Set_1	1.78209	0	0.049505	10991.1	152.471	3.35605e-36	22
M_0.5_F_lqt_Set_1	1.82196	0	0.0693069	10868.2	29.5502	1.65827e-09	121
M_0.5_F_lqh_Set_1	1.81555	0	0.0891089	11103.1	264.476	1.61488e-60	127
M_0.5_F_lpt_Set_1	1.83005	0	0.0891089	10872.3	33.6555	2.14765e-10	123
M_0.5_F_lph_Set_1	1.82148	0	0.0594059	11048.3	209.688	1.28528e-48	126
M_0.5_F_lth_Set_1	1.82287	0	0.0891089	10945.1	106.491	3.30938e-26	140
M_0.5_F_qpt_Set_1	1.82596	0	0.0792079	10864.8	26.1946	9.07395e-09	121
M_0.5_F_qph_Set_1	1.82698	0	0.0594059	11047.9	209.284	1.5932e-48	126
M_0.5_F_qth_Set_1	1.82414	0	0.0792079	10920.7	82.0528	6.79553e-21	134
M_0.5_F_pth_Set_1	1.83088	0	0.108911	10886.5	47.8232	1.84936e-13	126
M_0.5_F_lqpt_Set_1	1.82908	0	0.0792079	10865.9	27.2378	5.48327e-09	123
M_0.5_F_lqph_Set_1	1.82673	0	0.0594059	11034	195.387	1.68998e-45	121
M_0.5_F_lqth_Set_1	1.8259	0	0.0891089	10945.1	106.491	3.41468e-26	140
M_0.5_F_lpth_Set_1	1.83162	0	0.108911	10922.1	83.4258	3.49841e-21	135
M_0.5_F_qpth_Set_1	1.82198	0	0.108911	10905.5	66.8172	1.42026e-17	130
M_0.5_F_lqpth_Set_1	1.82617	0	0.108911	10904.7	66.0521	2.09173e-17	131
M_1_F_l_Set_1	1.48402	0	0.0891089	11746	907.326	4.38817e-200	7
M_1_F_q_Set_1	1.35606	0	0.0891089	12154.2	1315.58	9.85274e-289	7
M_1_F_p_Set_1	1.42132	0	0.029703	11608.1	769.454	3.84391e-170	15
M_1_F_t_Set_1	1.82631	0	0.0693069	10872.7	34.0169	1.92731e-10	72
M_1_F_h_Set_1	1.82653	0	0.0594059	11035.8	197.13	7.37076e-46	89
M_1_F_lq_Set_1	1.77148	0	0.0594059	11116.8	278.177	1.86325e-63	10
M_1_F_lp_Set_1	1.70662	0	0.0594059	11157.6	318.958	2.61149e-72	17
M_1_F_lt_Set_1	1.81579	0	0.0693069	10877.9	39.2819	1.41218e-11	73
M_1_F_lh_Set_1	1.82371	0	0.0594059	11034.6	195.94	1.36188e-45	89
M_1_F_qp_Set_1	1.60672	0	0.039604	11379.5	540.857	1.73148e-120	17
M_1_F_qt_Set_1	1.82853	0	0.0594059	10852.8	14.1775	4.05064e-06	68
M_1_F_qh_Set_1	1.82622	0	0.0594059	11058.3	219.695	9.5972e-51	95
M_1_F_pt_Set_1	1.82414	0	0.0594059	10855.5	16.819	1.09184e-06	73
M_1_F_ph_Set_1	1.83317	0	0.0594059	11022	183.349	7.56306e-43	97
M_1_F_th_Set_1	1.8211	0	0.0693069	10926.3	87.6504	4.58789e-22	91
M_1_F_lqp_Set_1	1.77519	0	0.0594059	11025.7	187.066	1.19127e-43	14
M_1_F_lqt_Set_1	1.81641	0	0.0693069	10852.3	13.616	5.52437e-06	66
M_1_F_lqh_Set_1	1.8262	0	0.0594059	11050	211.34	6.4466e-49	93
M_1_F_lpt_Set_1	1.81392	0	0.0693069	10846.7	8.03007	9.11137e-05	71
M_1_F_lph_Set_1	1.82906	0	0.0594059	10962.8	124.14	5.60937e-30	81
M_1_F_lth_Set_1	1.8167	0	0.0693069	10949.6	110.918	4.18909e-27	99
M_1_F_qpt_Set_1	1.82819	0	0.0693069	10872.5	33.8133	2.33052e-10	76
M_1_F_qph_Set_1	1.83349	0	0.0594059	10983.1	144.419	2.24941e-34	86
M_1_F_qth_Set_1	1.81921	0	0.0792079	10939.8	101.11	5.73678e-25	95
M_1_F_pth_Set_1	1.81961	0	0.0693069	10930.3	91.6923	6.39611e-23	92
M_1_F_lqpt_Set_1	1.81104	0	0.0693069	10838.6	0	0.00520779	68
M_1_F_lqph_Set_1	1.83007	0	0.0594059	11003.4	164.705	8.98699e-39	94
M_1_F_lqth_Set_1	1.81935	0	0.0693069	10949.6	110.918	4.32137e-27	99
M_1_F_lpth_Set_1	1.83012	0	0.0594059	10903.5	64.8327	4.41823e-17	91
M_1_F_qpth_Set_1	1.82357	0	0.0693069	10940.7	102.054	3.67403e-25	96
M_1_F_lqpth_Set_1	1.81691	0	0.0594059	10905.1	66.4438	1.99537e-17	90
M_1.5_F_l_Set_1	1.48513	0	0.0891089	11751.1	912.423	3.98472e-201	6
M_1.5_F_q_Set_1	1.35918	0	0.0693069	12170.6	1331.97	3.1543e-292	5
M_1.5_F_p_Set_1	1.43664	0	0.039604	11631.4	792.747	3.91167e-175	13
M_1.5_F_t_Set_1	1.82434	0	0.0594059	10911.2	72.5651	9.55428e-19	52
M_1.5_F_h_Set_1	1.82757	0	0.049505	11051.1	212.463	4.01946e-49	80
M_1.5_F_lq_Set_1	1.7606	0	0.0693069	11135.8	297.163	1.63734e-67	9
M_1.5_F_lp_Set_1	1.69086	0	0.0594059	11199.3	360.644	2.70303e-81	15
M_1.5_F_lt_Set_1	1.8182	0	0.0693069	10892.3	53.6533	1.2486e-14	43
M_1.5_F_lh_Set_1	1.82368	0	0.049505	11077.1	238.499	9.12344e-55	89
M_1.5_F_qp_Set_1	1.58645	0	0.029703	11437	598.356	6.61692e-133	14
M_1.5_F_qt_Set_1	1.82486	0	0.0693069	10904.3	65.663	3.13257e-17	53
M_1.5_F_qh_Set_1	1.82565	0	0.049505	11048.3	209.655	1.70144e-48	79
M_1.5_F_pt_Set_1	1.81992	0	0.0594059	10903.7	65.0124	4.38669e-17	55
M_1.5_F_ph_Set_1	1.82986	0	0.0594059	11028.5	189.878	3.39108e-44	80
M_1.5_F_th_Set_1	1.81931	0	0.0594059	10976.9	138.288	5.43994e-33	78
M_1.5_F_lqp_Set_1	1.77027	0	0.0693069	11067.2	228.553	1.37176e-52	13
M_1.5_F_lqt_Set_1	1.8091	0	0.0693069	10878.4	39.705	1.40496e-11	42
M_1.5_F_lqh_Set_1	1.82218	0	0.049505	11048.8	210.157	1.37083e-48	80
M_1.5_F_lpt_Set_1	1.81665	0	0.0693069	10853.7	15.0398	3.22698e-06	45
M_1.5_F_lph_Set_1	1.82998	0	0.0594059	10971.8	133.122	7.41642e-32	73
M_1.5_F_lth_Set_1	1.81716	0	0.0594059	10975.2	136.523	1.36215e-32	78
M_1.5_F_qpt_Set_1	1.82243	0	0.0594059	10898.5	59.8488	6.11582e-16	53
M_1.5_F_qph_Set_1	1.83323	0	0.0594059	11026.1	187.485	1.18362e-43	84
M_1.5_F_qth_Set_1	1.82227	0	0.0594059	10967.6	128.96	6.08916e-31	75
M_1.5_F_pth_Set_1	1.82089	0	0.0594059	10990.4	151.723	6.98399e-36	83
M_1.5_F_lqpt_Set_1	1.81514	0	0.0693069	10858.4	19.7648	3.17131e-07	47
M_1.5_F_lqph_Set_1	1.82898	0	0.0594059	10974.2	135.524	2.3294e-32	72
M_1.5_F_lqth_Set_1	1.81576	0	0.0693069	10975.2	136.523	1.42211e-32	78
M_1.5_F_lpth_Set_1	1.81525	0	0.0693069	10938.5	99.8063	1.34471e-24	74
M_1.5_F_qpth_Set_1	1.81852	0	0.0594059	10971.1	132.499	1.07687e-31	78
M_1.5_F_lqpth_Set_1	1.8216	0	0.0594059	10927.2	88.5417	3.80399e-22	70
M_2_F_l_Set_1	1.49271	0	0.0891089	11755.8	917.148	4.50252e-202	6
M_2_F_q_Set_1	1.35935	0	0.0693069	12187.7	1349.08	7.31377e-296	5
M_2_F_p_Set_1	1.44022	0	0.029703	11661.1	822.448	1.67081e-181	12
M_2_F_t_Set_1	1.82883	0	0.0594059	10963.2	124.591	5.80146e-30	49
M_2_F_h_Set_1	1.81974	0	0.049505	11077.1	238.418	1.12003e-54	74
M_2_F_lq_Set_1	1.76606	0	0.0693069	11158	319.307	3.07077e-72	9
M_2_F_lp_Set_1	1.67695	0	0.0594059	11247.6	408.905	1.08165e-91	14
M_2_F_lt_Set_1	1.81425	0	0.0594059	10945.5	106.88	4.17828e-26	37
M_2_F_lh_Set_1	1.81804	0	0.049505	11071.3	232.692	2.01467e-53	73
M_2_F_qp_Set_1	1.56917	0	0.019802	11489.3	650.683	3.47919e-144	14
M_2_F_qt_Set_1	1.82367	0	0.0594059	10961.1	122.404	1.8146e-29	50
M_2_F_qh_Set_1	1.82233	0	0.049505	11059.6	220.938	7.33845e-51	68
M_2_F_pt_Set_1	1.81731	0	0.0693069	10950.7	112.073	3.22357e-27	44
M_2_F_ph_Set_1	1.82537	0	0.049505	11036	197.361	9.80252e-46	68
M_2_F_th_Set_1	1.81879	0	0.0594059	11003.4	164.8	1.16134e-38	66
M_2_F_lqp_Set_1	1.76114	0	0.0693069	11106.1	267.504	5.83436e-61	13
M_2_F_lqt_Set_1	1.81401	0	0.0594059	10937.3	98.7015	2.65553e-24	38
M_2_F_lqh_Set_1	1.81816	0	0.049505	11089.2	250.604	2.76804e-57	79
M_2_F_lpt_Set_1	1.80976	0	0.0693069	10900	61.3399	3.49473e-16	36
M_2_F_lph_Set_1	1.82636	0	0.049505	11003	164.4	1.47002e-38	68
M_2_F_lth_Set_1	1.81202	0	0.0594059	10988.5	149.849	2.13951e-35	59
M_2_F_qpt_Set_1	1.82066	0	0.0594059	10953.5	114.857	8.55096e-28	46
M_2_F_qph_Set_1	1.82703	0	0.0693069	11039.5	200.824	1.85202e-46	69
M_2_F_qth_Set_1	1.81973	0	0.0594059	11001.6	162.911	3.18955e-38	65
M_2_F_pth_Set_1	1.8199	0	0.0594059	11004.2	165.539	8.63572e-39	67
M_2_F_lqpt_Set_1	1.81069	0	0.0693069	10899.4	60.7668	4.90503e-16	36
M_2_F_lqph_Set_1	1.8358	0	0.049505	11037.2	198.539	5.98709e-46	79
M_2_F_lqth_Set_1	1.81241	0	0.0594059	10988.5	149.849	2.2565e-35	59
M_2_F_lpth_Set_1	1.81849	0	0.0594059	10946.9	108.281	2.4163e-26	58
M_2_F_qpth_Set_1	1.8179	0	0.0594059	11014.1	175.46	6.29457e-41	71
M_2_F_lqpth_Set_1	1.82002	0	0.0594059	10947.6	108.944	1.76281e-26	58
M_2.5_F_l_Set_1	1.49171	0	0.0891089	11760.7	922.042	4.87062e-203	6
M_2.5_F_q_Set_1	1.36263	0	0.0693069	12204	1365.37	2.65245e-299	5
M_2.5_F_p_Set_1	1.43506	0	0.029703	11691.3	852.638	5.82854e-188	12
M_2.5_F_t_Set_1	1.83072	0	0.0594059	10998.8	160.119	1.40513e-37	45
M_2.5_F_h_Set_1	1.8263	0	0.049505	11073.7	235.043	7.61899e-54	62
M_2.5_F_lq_Set_1	1.76312	0	0.0693069	11180.7	342.065	4.42417e-77	9
M_2.5_F_lp_Set_1	1.66361	0	0.0594059	11296	457.354	4.12062e-102	13
M_2.5_F_lt_Set_1	1.80863	0	0.0693069	10990.2	151.523	1.06906e-35	32
M_2.5_F_lh_Set_1	1.82153	0	0.049505	11075.3	236.685	3.46792e-54	63
M_2.5_F_qp_Set_1	1.55819	0	0.019802	11535.7	697.067	3.74134e-154	14
M_2.5_F_qt_Set_1	1.82863	0	0.0594059	10994.5	155.823	1.2778e-36	43
M_2.5_F_qh_Set_1	1.82494	0	0.049505	11070.8	232.191	3.3662e-53	61
M_2.5_F_pt_Set_1	1.81885	0	0.039604	10997	158.358	3.66172e-37	38
M_2.5_F_ph_Set_1	1.83062	0	0.049505	11076.2	237.539	2.36452e-54	67
M_2.5_F_th_Set_1	1.81515	0	0.0594059	11015.8	177.107	3.16381e-41	55
M_2.5_F_lqp_Set_1	1.75076	0	0.0693069	11135.8	297.149	2.7374e-67	10
M_2.5_F_lqt_Set_1	1.80205	0	0.0891089	10983.3	144.678	3.5485e-34	33
M_2.5_F_lqh_Set_1	1.82157	0	0.049505	11102.9	264.223	3.93734e-60	73
M_2.5_F_lpt_Set_1	1.81039	0	0.0792079	10956	117.355	3.09914e-28	32
M_2.5_F_lph_Set_1	1.82919	0	0.049505	11059.8	221.19	8.86851e-51	75
M_2.5_F_lth_Set_1	1.80892	0	0.0594059	11026.9	188.295	1.24506e-43	59
M_2.5_F_qpt_Set_1	1.8172	0	0.0594059	10987.1	148.477	5.56857e-35	35
M_2.5_F_qph_Set_1	1.82996	0	0.049505	11073.1	234.411	1.2294e-53	66
M_2.5_F_qth_Set_1	1.81491	0	0.0594059	11034.8	196.106	2.58078e-45	62
M_2.5_F_pth_Set_1	1.82159	0	0.0594059	11018.7	180.091	7.82935e-42	56
M_2.5_F_lqpt_Set_1	1.80884	0	0.0792079	10954.8	116.151	6.06015e-28	32
M_2.5_F_lqph_Set_1	1.83123	0	0.049505	11027.6	188.97	9.42505e-44	62
M_2.5_F_lqth_Set_1	1.80874	0	0.0594059	11026.9	188.295	1.33489e-43	59
M_2.5_F_lpth_Set_1	1.81305	0	0.0594059	11022.5	183.895	1.21716e-42	67
M_2.5_F_qpth_Set_1	1.81841	0	0.0594059	11029.1	190.504	4.51657e-44	60
M_2.5_F_lqpth_Set_1	1.81971	0	0.0594059	11025.7	187.087	2.51944e-43	67
M_3_F_l_Set_1	1.50089	0	0.0891089	11765.7	927.096	5.18867e-204	6
M_3_F_q_Set_1	1.37436	0	0.0693069	12219.5	1380.86	1.53812e-302	5
M_3_F_p_Set_1	1.45183	0	0.029703	11713.4	874.754	1.23155e-192	10
M_3_F_t_Set_1	1.82074	0	0.049505	11029.9	191.293	3.2131e-44	41
M_3_F_h_Set_1	1.82417	0	0.049505	11102.2	263.589	6.49875e-60	62
M_3_F_lq_Set_1	1.74895	0	0.0693069	11200.2	361.591	3.44267e-81	8
M_3_F_lp_Set_1	1.6444	0	0.0891089	11340	501.37	1.54638e-111	11
M_3_F_lt_Set_1	1.8035	0	0.0891089	11014.5	175.818	7.70741e-41	27
M_3_F_lh_Set_1	1.81603	0	0.049505	11095.7	257.03	1.80809e-58	60
M_3_F_qp_Set_1	1.53937	0	0.029703	11589.9	751.235	8.84941e-166	16
M_3_F_qt_Set_1	1.82765	0	0.0693069	11040.4	201.709	1.90642e-46	42
M_3_F_qh_Set_1	1.8237	0	0.049505	11116.1	277.413	7.02276e-63	67
M_3_F_pt_Set_1	1.81717	0	0.0792079	11029.2	190.572	5.11932e-44	32
M_3_F_ph_Set_1	1.8289	0	0.0594059	11122.3	283.667	3.15668e-64	72
M_3_F_th_Set_1	1.81827	0	0.0594059	11026.8	188.153	1.75968e-43	48
M_3_F_lqp_Set_1	1.74727	0	0.0693069	11169.3	330.639	2.04355e-74	10
M_3_F_lqt_Set_1	1.80025	0	0.0693069	11011.7	173.012	3.50235e-40	25
M_3_F_lqh_Set_1	1.82	0	0.049505	11085.8	247.13	2.85371e-56	56
M_3_F_lpt_Set_1	1.80201	0	0.0792079	10995.2	156.513	1.3758e-36	25
M_3_F_lph_Set_1	1.82903	0	0.049505	11037.7	199.084	7.94473e-46	52
M_3_F_lth_Set_1	1.81585	0	0.0594059	11004.3	165.659	1.45929e-38	39
M_3_F_qpt_Set_1	1.82252	0	0.0693069	11027.1	188.406	1.70096e-43	30
M_3_F_qph_Set_1	1.82738	0	0.0594059	11114.7	276.04	1.61163e-62	70
M_3_F_qth_Set_1	1.81796	0	0.0594059	11024.7	186.092	5.56425e-43	47
M_3_F_pth_Set_1	1.82005	0	0.0594059	11024.6	185.979	5.97217e-43	46
M_3_F_lqpt_Set_1	1.80176	0	0.0693069	10997.7	159.048	4.27177e-37	26
M_3_F_lqph_Set_1	1.82914	0	0.049505	11056.5	217.871	7.30758e-50	59
M_3_F_lqth_Set_1	1.80994	0	0.0594059	11004.3	165.659	1.61402e-38	39
M_3_F_lpth_Set_1	1.81353	0	0.0594059	11019.6	180.989	7.6849e-42	52
M_3_F_qpth_Set_1	1.81709	0	0.0594059	11034.6	195.918	4.47305e-45	50
M_3_F_lqpth_Set_1	1.81874	0	0.0594059	10998.3	159.606	3.48752e-37	44
M_3.5_F_l_Set_1	1.50041	0	0.0891089	11770.9	932.293	5.78953e-205	6
M_3.5_F_q_Set_1	1.36912	0	0.0693069	12234.4	1395.73	1.36675e-305	5
M_3.5_F_p_Set_1	1.4575	0	0.029703	11735.3	896.693	3.2157e-197	9
M_3.5_F_t_Set_1	1.82585	0	0.0594059	11060.8	222.12	9.91365e-51	39
M_3.5_F_h_Set_1	1.81985	0	0.0594059	11174.6	335.909	1.97139e-75	76
M_3.5_F_lq_Set_1	1.74587	0	0.0594059	11222.7	384.017	7.174e-86	8
M_3.5_F_lp_Set_1	1.62333	0	0.0990099	11374.8	536.147	6.74326e-119	9
M_3.5_F_lt_Set_1	1.79916	0	0.0990099	11033	194.386	1.11986e-44	23
M_3.5_F_lh_Set_1	1.81648	0	0.0594059	11118.1	279.416	3.91795e-63	57
M_3.5_F_qp_Set_1	1.50778	0	0.029703	11630.4	791.769	2.21316e-174	14
M_3.5_F_qt_Set_1	1.82398	0	0.0693069	11083.2	244.561	1.50716e-55	40
M_3.5_F_qh_Set_1	1.81547	0	0.0594059	11114.1	275.455	3.00579e-62	56
M_3.5_F_pt_Set_1	1.81487	0	0.049505	11049.6	211.003	3.0349e-48	27
M_3.5_F_ph_Set_1	1.83035	0	0.049505	11134.9	296.276	9.42269e-67	65
M_3.5_F_th_Set_1	1.81505	0	0.0594059	11058.2	219.531	4.44605e-50	48
M_3.5_F_lqp_Set_1	1.7458	0	0.0594059	11202.6	363.943	1.98797e-81	10
M_3.5_F_lqt_Set_1	1.79073	0	0.0693069	11042.4	203.729	1.25269e-46	24
M_3.5_F_lqh_Set_1	1.81147	0	0.0594059	11120.8	282.12	1.21646e-63	58
M_3.5_F_lpt_Set_1	1.79959	0	0.0792079	11028.9	190.256	1.1035e-43	24
M_3.5_F_lph_Set_1	1.82134	0	0.0594059	11086.9	248.284	2.83292e-56	56
M_3.5_F_lth_Set_1	1.81958	0	0.0594059	11036.7	198.07	2.32357e-45	40
M_3.5_F_qpt_Set_1	1.80872	0	0.0693069	11057	218.355	9.36998e-50	26
M_3.5_F_qph_Set_1	1.8259	0	0.0594059	11158.9	320.226	7.26976e-72	73
M_3.5_F_qth_Set_1	1.81818	0	0.0594059	11043.4	204.727	8.97077e-47	42
M_3.5_F_pth_Set_1	1.82473	0	0.049505	11060.2	221.533	2.06381e-50	48
M_3.5_F_lqpt_Set_1	1.79068	0	0.0693069	11036	197.383	3.71801e-45	24
M_3.5_F_lqph_Set_1	1.82664	0	0.0594059	11089	250.33	1.21636e-56	58
M_3.5_F_lqth_Set_1	1.80854	0	0.0594059	11036.7	198.07	2.78801e-45	40
M_3.5_F_lpth_Set_1	1.81598	0	0.0594059	11029.1	190.434	1.30654e-43	38
M_3.5_F_qpth_Set_1	1.81816	0	0.049505	11060.2	221.565	2.33858e-50	48
M_3.5_F_lqpth_Set_1	1.8149	0	0.0594059	11043.1	204.425	1.271e-46	44
M_4_F_l_Set_1	1.51441	0	0.0891089	11776.3	937.625	8.04611e-206	6
M_4_F_q_Set_1	1.3774	0	0.0693069	12248.8	1410.2	0	5
M_4_F_p_Set_1	1.4647	0	0.029703	11753.3	914.662	8.33691e-201	8
M_4_F_t_Set_1	1.8206	0	0.0594059	11083.3	244.663	2.65859e-55	34
M_4_F_h_Set_1	1.81967	0	0.0594059	11177.6	339.004	9.0049e-76	66
M_4_F_lq_Set_1	1.73184	0	0.0594059	11244.6	405.954	2.7099e-90	8
M_4_F_lp_Set_1	1.61287	0	0.0693069	11402.7	564.084	1.29539e-124	8
M_4_F_lt_Set_1	1.79506	0	0.0891089	11056.7	218.092	1.82532e-49	22
M_4_F_lh_Set_1	1.81237	0	0.0594059	11113.1	274.494	1.0771e-61	45
M_4_F_qp_Set_1	1.51163	0	0.029703	11661	822.32	1.23776e-180	11
M_4_F_qt_Set_1	1.81886	0	0.0693069	11121.3	282.688	1.96105e-63	39
M_4_F_qh_Set_1	1.81318	0	0.0594059	11186.9	348.227	1.20791e-77	71
M_4_F_pt_Set_1	1.81743	0	0.0594059	11072.2	233.524	1.02732e-52	26
M_4_F_ph_Set_1	1.8241	0	0.0594059	11164.2	325.566	1.11803e-72	65
M_4_F_th_Set_1	1.82206	0	0.0594059	11081.9	243.287	8.70661e-55	50
M_4_F_lqp_Set_1	1.74302	0	0.0594059	11230.9	392.23	4.20462e-87	9
M_4_F_lqt_Set_1	1.78768	0	0.0891089	11066.5	227.892	2.17326e-51	23
M_4_F_lqh_Set_1	1.812	0	0.0594059	11149.1	310.456	2.74451e-69	59
M_4_F_lpt_Set_1	1.79435	0	0.0891089	11046.7	208.068	5.05834e-47	20
M_4_F_lph_Set_1	1.81718	0	0.0594059	11099.2	260.528	2.224e-58	50
M_4_F_lth_Set_1	1.80925	0	0.0594059	11053.9	215.235	1.66024e-48	40
M_4_F_qpt_Set_1	1.80525	0	0.0693069	11088.3	249.661	6.1095e-56	26
M_4_F_qph_Set_1	1.82247	0	0.0594059	11157.4	318.747	6.75683e-71	63
M_4_F_qth_Set_1	1.81786	0	0.0594059	11071.7	233.032	3.1157e-52	46
M_4_F_pth_Set_1	1.81274	0	0.049505	11056.6	217.982	6.59777e-49	40
M_4_F_lqpt_Set_1	1.78735	0	0.0891089	11061.5	222.873	6.66892e-50	23
M_4_F_lqph_Set_1	1.82146	0	0.0594059	11123	284.317	3.6359e-63	60
M_4_F_lqth_Set_1	1.81178	0	0.0594059	11053.9	215.235	4.55063e-48	40
M_4_F_lpth_Set_1	1.81261	0	0.0594059	11071.7	233.005	8.3843e-52	48
M_4_F_qpth_Set_1	1.81364	0	0.049505	11069.4	230.715	3.93888e-51	45
M_4_F_lqpth_Set_1	1.80856	0	0.0594059	11051.6	212.968	5.56755e-47	40

## Sheet: S4
Scenarios	Period	Expansion Area v.s. current (Km2)	Stabilization Area v.s. current (Km2)	Contraction Area v.s. current (Km2)
ssp126	2021-2040	67300.8	2.21926e+06	10523.8
	2041-2060	89760	2.19382e+06	35960.5
	2061-2080	132394	2.19962e+06	30159.6
	2081-2100	199977	2.20614e+06	23640
ssp245	2021-2040	102029	2.22457e+06	5210.55
	2041-2060	255214	2.2084e+06	21381.2
	2061-2080	253340	2.19667e+06	33111.4
	2081-2100	379241	2.20619e+06	23588.6
ssp370	2021-2040	132035	2.21566e+06	14117.2
	2041-2060	144099	2.21271e+06	17069
	2061-2080	358912	2.20699e+06	22792.9
	2081-2100	354779	2.17634e+06	53440.2
ssp585	2021-2040	243510	2.22616e+06	3619.15
	2041-2060	336683	2.22824e+06	1540.06
	2061-2080	310554	2.19102e+06	38758.3
	2081-2100	466100	2.18155e+06	48229.6

## Sheet: S5
Scenarios	Period	Unsuitable habitats	Low suitable habitats	Moderately suitable habitats	Highly suitable habitats	Total suitable habitats
current	1970-2000	75.13	4.67	6.56	13.63	24.87
ssp126	2021-2040	75	4.66	6.76	13.58	25
	2041-2060	74	5.14	5.77	15.09	26
	2061-2080	72.92	4.74	5.33	17.01	27.08
	2081-2100	73.31	5.03	5.57	16.09	26.79
ssp245	2021-2040	72.8	4.85	5.6	16.75	27.2
	2041-2060	73.75	5.17	5.24	15.84	26.25
	2061-2080	73.54	4.87	4.9	16.69	26.46
	2081-2100	74.07	4.62	5.09	16.22	25.93
ssp370	2021-2040	71.53	6.14	5.72	16.61	28.47
	2041-2060	71.54	6.14	5.65	16.66	28.46
	2061-2080	73.39	5.03	5.26	16.32	26.61
	2081-2100	74.7	4.78	6.51	14.01	25.3
ssp585	2021-2040	67.94	8.43	7.09	16.54	32.06
	2041-2060	70.82	6.27	5.98	16.93	29.18
	2061-2080	72.65	4.78	5.15	17.42	27.35
	2081-2100	74.7	4.59	5.5	15.22	25.3
